# Supplementary material for: Perceptual integration of bodily and facial emotion cues in chimpanzees and humans
Source: PNAS Nexus. 2024 Jan 18;3(2):pgae012. doi: 10.1093/pnasnexus/pgae012 (PMC10855020; doi:10.1093/pnasnexus/pgae012)
Supplement: pgae012_Supplementary_Data [file pgae012_supplementary_data.zip]

Archive with 8 entries (8 files):
- PNASNEXUS-PNASNEXUS-2023-00484R-s05.avi
- PNASNEXUS-PNASNEXUS-2023-00484R-s06.mp4
- Supplementary_Materials_Heesen et al.docx
- Supplementary_Materials_Heesen et al.pdf
- PNASNEXUS-PNASNEXUS-2023-00484R-s01.mp4
- PNASNEXUS-PNASNEXUS-2023-00484R-s02.mp4
- PNASNEXUS-PNASNEXUS-2023-00484R-s03.mp4
- PNASNEXUS-PNASNEXUS-2023-00484R-s04.mp4
